# Supplementary material for: Multi-omics approaches for understanding gene-environment interactions in noncommunicable diseases: techniques, translation, and equity issues
Source: Hum Genomics. 2025 Jan 31;19:8. doi: 10.1186/s40246-025-00718-9 (PMC11786457; doi:10.1186/s40246-025-00718-9)
Supplement: Supplementary file 2 — Additional file 2. [file 40246_2025_718_MOESM2_ESM.xlsx]

## Sheet: TableS1
Table S1. List of example gene-environment interactions in NCDs
Genes	Environmental exposure	Phenotype	PMID	Methods	SNP
DLG2	Air pollusion	Asthma	27901618	Genome-wide environmental interactions	rs963146
B4GALT5	Air pollusion	Asthma	27901618	Genome-wide environmental interactions	rs686237
ADCY2	Air pollusion	Asthma	27901618	Genome-wide environmental interactions	rs6886921, rs727432,rs4143882
LHX1	Physical activity	Coronary artery disease	30670697	Genome-wide environmental interactions	rs295849
CLASP1	Physical activity	Coronary artery disease	30670697	Genome-wide environmental interactions	rs2862183
CNTNAP2	Physical activity	Coronary artery disease	30670697	Genome-wide environmental interactions	rs190748049
EPDR1	Fish oil intake	Colorectal cancer	38411962	Genome-wide environmental interactions	rs2709110, rs2718059, rs1450847, rs35202238, rs1597550, and rs1376256
GATA3	Processed meat	Colorectal cancer	24743840	Genome-wide environmental interactions	rs4143094
GBA1	Pesticides	Parkinson's disease	38664407	Genome-wide environmental interactions	rs75822236
NFATC	Pesticides	Parkinson's disease	38714693	Genome-wide environmental interactions	chr6:27569167–27570549 such as rs1214587443, rs1338028325, rs1317161688, rs1407154306, rs552610347
EYA1	Smoking	Coronary artery disease	30926973	Genome-wide environmental interactions	rs10101067
TMEM175	Smoking	Coronary artery disease	30926973	Genome-wide environmental interactions	rs34311866
ETV5	Smoking	Coronary artery disease	30926973	Genome-wide environmental interactions	rs10937241
KCNT2	Cannabis use	Schizophrenia	28115737	Mendellian randomization	rs73067624
NCAM1	Cannabis use	Schizophrenia	28115737	Mendellian randomization	rs4471463
CEP350	Stressful life events	Depression	27038408	Genome-wide environmental interactions	rs4652467
CACNA2D4	Childhood maltreatment	Bipolar disorder	25837715	Genome-wide environmental interactions	rs12368779
TCF7L2	Whole-grain intake	Type 2 diabetes	19149908	Genome-wide environmental interactions	rs7903146
IGF2BP2	Dietary fat intake	Type 2 diabetes	20215779	Genome-wide environmental interactions	rs4402960
FTO	Mediterranean diet	Type 2 diabetes	23130628	Genome-wide environmental interactions	rs9939609
MC4R	Mediterranean diet	Type 2 diabetes	23130628	Genome-wide environmental interactions	rs17782313
Notes: Most of the gene-environment interaction results summarized in this table are from genome-wide environmental interaction studies, while two stem from Mendelian randomization analyses. Variants in DLG2, ADCY1/2, and B4GALT5 interacting with air pollutants are associated with higher asthma susceptibility245; TMEM175, ETV5, and EYA1 variants interacting with smoking increase coronary artery d…

## Sheet: TableS2
Table S2. A non-exhastive list of tools for multi-omics data integration and GxE interaction analyses
Tool	Description	Interface	Omics	Reference
Enrichment-Based
DEPICT (Data-driven Expression Prioritized Integration for Complex Traits)	Integrative tool that employs predicted gene functions to systematically prioritize the most likely causal genes at associated loci, highlight enriched pathways and identify tissues/cell types where genes from associated loci are highly expressed.	Python	GWAS SNPs, Gene Expression	Pers et al. (2015)14; Watanabe et al. (2017)15
fGWAS	Command line tool for integrating functional genomic information into a genome-wide association study (GWAS)	Command line	GWAS SNPs, Functional Annotations	Pickrell, 201416
FUMA (Functional Mapping and Annotation)	A platform that can be used to annotate, prioritize, visualize and interpret GWAS results.	Web-based	GWAS SNPs, Functional Annotations	Watanabe et al. (2017)15
GARFIELD (GWAS analysis of regulatory or functional information enrichment with LD correction)	Leverages GWAS findings with functional (that is, regulatory or protein-coding) annotations to find features relevant to a phenotype of interest. It accounts for LD, matched genotyping variants and local gene density with the application of logistic regression to derive statistical significance.	R	GWAS SNPs, Functional Annotations	Iotchkova et al. (2019)17
PascalX (Pathway scoring algorithm)	A tool for computing gene and pathway scores from SNP-phenotype association summary statistics; without the need to access the original genotypic data.	Python	GWAS SNPs	Krefl et al. (2023)18
Statistical Fine-Mapping
Coloc (Colocalisation Tests of Two Genetic Traits)	Bayesian Test for Colocalisation between Pairs of Genetic Association Studies Using Summary Statistics. It is a web-based designed for integration of GWAS results using only p-values and the sample size of the datasets	R	Colocalization	Giambartolomei et al. (2014)19
epiCOLOC	A web potal for integrating large-scale and context-dependent epigenomics eeatures for comprehensive colocalization analysis. The portal integrated over 44,385 bulk or single-cell epigenomic assays across 53 human tissues/cell types, such as transcription factor binding, histone modification, open chromatin and transcriptional event.	Web-based	Colocalization for epigenomic variants	Zhou et al. (2020)20
HyPrColoc(Hypothesis Prioritisation for multi-trait Colocalization)	A deterministic Bayesian algorithm using GWAS summary statistics that can detect colocalization across vast numbers of traits simultaneously (e.g. 100 traits can be jointly analysed in around 1 s).	R	Colocalization for multiple traits	Foley et al. (2021)21
SMR/HEIDI	Integrates summary-level data from GWAS with data from expression quantitative trait locus (eQTL) studies to identify genes whose expression levels are associated with a complex trait because of pleiotropy. This tool can therefore be used to prioritize genes underlying GWAS hits for follow-up functional studies. The approach is applicable to all kinds of molecular QTL (xQTL) data, including DNA m…	Linux based Web-based	Mendelian Randomization	Zhu et al. (2016)22
Imputation-Based Methods
EpiXcan	A method that increases prediction accuracy in transcriptome imputation by integrating epigenetic data to model the prior probability that a SNP affects transcription. EpiXcan specifically leverages annotations derived from the Roadmap Epigenomics Mapping Consortium (REMC) that integrates multiple epigenetic assays, including DNA methylation, histone modification and chromatin accessibility	Linux-HPC Python	GWAS SNPs, Gene Expression, DNA Methylation	Gusev et al. (2016)23; Zhang et al. (2019)24
EstiMeth (Genetic estimators of epigenetic regulation)	A tool that can identify methylation-related genomic loci associated with polygenic traits and common diseases.	Python/R	GWAS SNPs, DNA Methylation	Freytag et al. (2018)25
FUSION	A suite of tools for performing transcriptome-wide and regulome-wide association studies (TWAS and RWAS). FUSION builds predictive models of the genetic component of a functional/molecular phenotype and predicts and tests that component for association with disease using GWAS summary statistics. The goal is to identify associations between a GWAS phenotype and a functional phenotype that was only…	R/Python	GWAS SNPs, Gene Expression	Gusev et al. (2016)23
MOSTWAS (Multi-Omic Strategies for TWAS)	a suite of tools that extends the TWAS framework to include no only variants that are close to a gene but also other variants far away from the gene that may be involved in complex regulatory mechanisms. It leverages multi-omic data of regulatory biomarkers (transcription factors, microRNAs, epigenetics) and borrows from techniques in mediation analysis to prioritize distal variants that are arou…	R	GWAS SNPs, Gene Expression, DNA Methylation	Bhattacharya et al. (2021)26
S-PrediXcan	A gene-level association approach that tests the mediating effects of gene expression levels on phenotypes. PrediXcan is implemented on GWAS or sequencing studies (i.e., studies with genome-wide interrogation of DNA variation and phenotypes). It imputes transcriptome levels with models trained in measured transcriptome datasets (e.g., GTEx). These predicted expression levels are then correlated w…	Linux	GWAS SNPs, Gene Expression	Barbeira et al. (2018)27
		Python
GxE Detection Methods
GEM (Gene–Environment interaction analysis in Millions of samples)	A software tool for genome-wide gene-environment (GxE) interaction analysis, designed for large-scale datasets. GEM implements a generalized linear model with robust standard errors, enabling analysis of continuous and binary phenotypes while adjusting for confounding effects. Its computational approach leverages matrix projection to reduce redundant calculations, ensuring scalability with sample…	Linux, C++ (library dependencies)	GWAS SNPs, environmental exposures (e.g. sex, age, BMI)	Westerman et al. (2021)28
SUGEN	A command-line software package for association analysis under complex survey sampling. SUGEN supports continuous, binary, and right-censored time-to-event traits. It performs single-variant (standard, conditional, and gene-environment interaction) and gene-based association analyses using regression models. For gene-based analysis, SUGEN outputs score statistics and covariance matrices, which ca…	C++	GWAS SNPs, Environmental Exposure	Lin et al. (2014)29
MST (Multivariate Scale Test)	A statistical tool for detecting gene-environment (GxE) interactions across multiple continuous traits. MST integrates multiple traits into its analysis to increase power, reducing the multiple-testing burden seen in univariate methods. It does not require prior specification of environmental factors, making it suitable for exploratory GxE studies. MST has been applied to large datasets, such as …	R	GWAS SNPs, Environmental Exposure	Lin et al. (2024)30
MTAGEI (Multi-Trait Analysis of Gene–Environment Interactions)	A robust and computationally efficient framework for detecting gene–environment interactions (GEI) across multiple traits and variants in large-scale genetic studies. The tool supports summary statistics-based analysis, allowing meta-analyses of consortium-based studies. By aggregating GEI signals across traits and variants, MTAGEI enhances detection power while remaining robust to diverse geneti…	R	SNPs, Environmental Exposures	Luo et al. (2024)31
		Web-based
MPGE (Multi-Phenotype Gene–Environment Interaction Analysis)	An R package designed to enhance the power of gene–environment interaction (GxE) analysis by simultaneously analyzing multiple phenotypes through a two-step approach. It combines the benefits of multivariate phenotype evaluation and sequential filtering of less relevant genetic variants. MPGE first identifies promising SNPs with marginal genetic effects across multiple traits and then tests for a…	R	SNPs, Environmental Exposures	Majumdar et al. (2021)32
LEMMA (Linear Environment Mixed Model Analysis)	A Bayesian whole-genome regression tool designed to model gene-environment (GxE) interactions in large-scale datasets, such as the UK Biobank. The method introduces an interpretable environmental score (ES), a linear combination of multiple environmental variables, to assess how genetic variants interact with combined environmental exposures. LEMMA estimates the proportion of phenotypic variance …	C++	SNPs, Environmental Exposures	Kerin and Marchini (2020)33
Machine Learning/AI-Based
mixOmics	An R package which classifies sample groups, identifies discriminant features, and predicts the class of new samples. By adopting a systems biology approach, the toolkit provides a wide range of methods that statistically integrate several data sets at once to probe relationships between heterogeneous ‘omics data sets.	R	Handles molecular features measured on a continuous scale (e.g. microarray, mass spectrometry-based proteomics and metabolomics) or sequenced-based count data (RNA-seq, 16S, shotgun metagenomics) that become “continuous” data after pre-processing and normalization	Rohart et al. (2017)34
MOFA (Multi‐Omics Factor Analysis)	A statistical approach for integrating multi-omics datasets in an unsupervised manner. The method infers a set of (hidden) factors that capture biological and technical sources of variability. It disentangles axes of heterogeneity that are shared across multiple modalities and those specific to individual data modalities. The learnt factors enable a variety of downstream analyses, including ident…	R	Normalized multiple omics datasets	Argelaguet et al. (2018)35
MCIA (multiple co-inertia analysis)	A multivariate analysis method that investigates the relationship patterns in multi-omics datasets - uses both sparse and structured approaches. It simultaneously projects several datasets into the same dimensional space, transforming diverse sets of features onto the same scale, to extract the most variant from each dataset and facilitate biological interpretation and pathway analysis using cova…	R	Normalized multiple omics datasets	Meng et al. (2014)36
MOGONET(Multi-Omics Graph cOnvolutional NETworks)	Jointly explores omics-specific learning and cross-omics correlation learning for effective multi-omics data classification. It can identify important biomarkers from different omics data types related to the investigated biomedical problems.	Python	mRNA expression data, DNA methylation data, and microRNA expression data	Wang et al. (2021)37
ClustOmics	Relies on a non-relational graph database, which allows for the simultaneous integration of both multiple omics data and results from various clustering methods. tool conciliates input clusterings, regardless of their origin, their number, their size or their shape. ClustOmics implements an intuitive and flexible strategy, based upon the idea of evidence accumulation clustering. It computes co-oc…	Python	Gene expression, miRNA expression and methylation	Brière et al. (2021)38
DeepProg	Ensemble framework of deep-learning and machine-learning approaches that robustly predicts patient survival subtypes using multi-omics data. It identifies two optimal survival subtypes in most cancers and yields significantly better risk-stratification than other multi-omics integration methods.	Python	RNA-Seq, MicroRNA and Methylation	Poirion et al. (2021)39
RWRF (Random Walk with Restart for multi-dimensional data Fusion)	A multi-omics data integration algorithm based on random walk with restart (RWR) on multiplex network. It uses similarity network of samples as the basis for integration and constructs the similarity network for each data type and then connects corresponding samples of multiple similarity networks to create a multiplex sample network.	Web-based	mRNA expression, DNA methylation, and microRNA (miRNA) expression)	Wen et al. (2021)40
NetICS (Network-based Integration of Multi-omics Data)	A graph diffusion-based method for prioritizing cancer genes by integrating diverse molecular data types on a directed functional interaction network. NetICS prioritizes genes by their mediator effect, defined as the proximity of the gene to upstream aberration events and to downstream differentially expressed genes and proteins in an interaction network. Genes are prioritized for individual samp…	MATLAB	Ranks mediator genes for each cancer	Dimitrakopoulos et al. (2018)41
CoSpar (Coherent sparse optimization)	A computational approach to infer cell dynamics from single-cell transcriptomics integrated with lineage tracing. Built on assumptions of coherence and sparsity of transition maps, CoSpar is robust to severe downsampling and dispersion of lineage data, which enables simpler experimental designs and requires less calibration	Python	Single-cell RNA sequencing (scRNA-seq) data	Wang et al. (2022)42
DeepGE-MCP	A deep learning model designed to enhance feature representation for gene-environment (GxE) interaction analysis by integrating matching, correlation, and prediction subnets. These subnets capture relationships among genomic features, environmental factors, and outcomes, improving prediction accuracy and representation power.	Python	Gene-Expression (RNA-seq); Environment (age, gender, smoking pack years, tumor stage)	Wu et al. (2022)43
Notes: The table categorizes tools based on their methodology, including enrichment-based approaches, statistical fine-mapping, imputation-based methods, GxE detection methods, and machine learning/artificial intelligence (AI)-based techniques. Each entry includes a brief description of the tool, its interface type, the omics data it supports, and the relevant reference for further details.
